# Supplementary material for: Effects of Celastrol-Enriched Peanuts on Metabolic Health and the Development of Atherosclerosis
Source: Nutrients. 2025 Apr 23;17(9):1418. doi: 10.3390/nu17091418 (PMC12073367; doi:10.3390/nu17091418)
Supplement: Supplementary file 1 [file nutrients-17-01418-s001.zip]

Archive with 1 entries (1 files):
- nutrients-3561398-supplementary.pdf
